# Supplementary material for: Playing-Related Musculoskeletal Pain in Student and Professional Musicians: Associations with Practice Habits and Healthcare Support
Source: Int J Environ Res Public Health. 2026 Jul 22;23(7):937. doi: 10.3390/ijerph23070937 (PMC13411696; doi:10.3390/ijerph23070937)
Supplement: Supplementary file 1 [file ijerph-23-00937-s001.zip]

Archive with 2 entries (2 files):
- ijerph-4364022 - Supplementary Materials - file S1.pdf
- ijerph-4364022 - Supplementary Materials Figure S1.pdf
